# Supplementary material for: Polymorphisms in transcription factor binding sites and enhancer regions and pancreatic ductal adenocarcinoma risk
Source: Hum Genomics. 2024 Feb 2;18:12. doi: 10.1186/s40246-024-00576-x (PMC10837899; doi:10.1186/s40246-024-00576-x)
Supplement: Supplementary file 1 — Additional file 1. Data S1 Detailed information of overall meta-analysis result in all-three populations. [file 40246_2024_576_MOESM1_ESM.xlsx]

## Sheet: Supplementary_data_1
Supplementary data 1: Detailed information of overall meta-analysis result in all-three populations
								Meta-analysis of three populations							PanScan/PanC4 (PS123PC4)							East Asian GWAS (JaPAN)							PANDoRA
rsID	EA	NEA	Chr	Pos_hg37	Pos_hg38	Region		pval	BETA	SE	OR	L95	U95		pval	BETA_	SE_	OR	L95	U95		pval	BETA	SE	OR	L95	U95		Minor/EA	Major	Co-dominant (STATA) P>|z|	BETA_pandora	Odds Ratio	Std.Err.	z	[95% Conf.Interval]
rs10025845	A	G	4	38431377	38429756	4p14		1.31834e-05	0.0843152	0.0193515	1.08797	1.05004	1.1259		0.0003759	0.0825012	0.0252551	1.086	1.038	1.137		0.03427	0.0893	0.0461735	1.09341	1.007	1.188		A	G	0.02	0.0851138	1.08884	0.0397313	2.33	1.01369	1.16957
rs11241697	C	T	5	122763204	123427510	5q23.2		0.367336	-0.0511177	0.0567046	0.950167	0.839026	1.06131		0.0002464	-0.0862117	0.0215816	0.9174	0.8761	0.9607		0.004684	-0.1101	0.0181122	0.895745	0.896	0.967		C	T	0.154	0.0859694	1.08977	0.0657414	1.43	0.968248	1.22655
rs2472632	A	C	11	27395875	27374328	11p14.1		5.52243e-08	0.0984889	0.0181259	1.1035	1.06798	1.13903		4.352e-06	0.107957	0.0235	1.114	1.064	1.167		0.2005	0.0497	0.0389	1.05096	0.973805	1.13422		A	C	0.001	0.124879	1.13301	0.041809	3.38	1.05396	1.21799
rs11032793	C	T	11	34653023	34631476	11p13		0.268515	0.0962404	0.0869782	1.10102	0.930546	1.2715		4.271e-05	0.157004	0.0451531	1.17	1.085	1.262		0.03768	0.3175	0.21301	1.37369	1.018	1.853		C	T	0.523	-0.0229616	0.9773	0.0351269	-0.64	0.910822	1.04863
rs17358295	G	T	11	34653771	34632224	11p13		6.09959e-07	0.154416	0.0309572	1.16698	1.1063	1.22765		1.643e-05	0.158712	0.03676	1.172	1.09	1.259		0.004598	0.3904	0.1377	1.47757	1.12807	1.93536		G	T	0.11	0.0920895	1.09646	0.0631582	1.6	0.979407	1.22751
rs11624002	T	C	14	100616812	100150475	14q32.2		0.000104142	0.0915499	0.0235909	1.09587	1.04963	1.14211		8.197e-05	0.122218	0.03113	1.13	1.064	1.202		0.1841	0.0708	0.0533	1.07337	0.966892	1.19157		T	C	0.494	0.0326008	1.03314	0.0492104	0.68	0.941052	1.13423
rs2232079	T	C	20	6064731	6084084	20p12.3		6.3797e-06	-0.12259	0.0271613	0.884627	0.83139	0.937863		0.0005306	-0.131819	0.0333673	0.8765	0.8136	0.9444		0.03938	-0.1852	0.075	0.830938	0.697	0.991		T	C	0.4	-0.0531231	0.948263	0.059809	-0.84	0.837996	1.07304
