# Supplementary material for: Polymorphisms in transcription factor binding sites and enhancer regions and pancreatic ductal adenocarcinoma risk
Source: Hum Genomics. 2024 Feb 2;18:12. doi: 10.1186/s40246-024-00576-x (PMC10837899; doi:10.1186/s40246-024-00576-x)
Supplement: Supplementary file 2 — Additional file 2. Data S2 ABC scores and targeted genes of the selected enhancer SNPs. [file 40246_2024_576_MOESM2_ESM.xlsx]

## Sheet: Supplementary_data_2
SNP	SNP_chr	SNP_pos	chr	start_HG37	end_HG37	name	class	activity_base	TargetGene	TargetGeneTSS	TargetGeneExpression	TargetGenePromoterActivityQuantile	TargetGeneIsExpressed	distance	isSelfPromoter	hic_contact	powerlaw_contact	powerlaw_contact_reference	hic_contact_pl_scaled	hic_pseudocount	hic_contact_pl_scaled_adj	ABC.Score.Numerator	ABC.Score	powerlaw.Score.Numerator	powerlaw.Score	CellType
rs2472632	chr11	27395874	chr11	27395417	27395946	genic|chr11:27395267-27396096	genic	1.38341	CCDC34	27384795	NA	0.67731	TRUE	10886.5	FALSE	0.010586	0.063469	0.062733	0.010464	0.001216	0.011679	0.016157	0.01608	0.086785	0.035909	pancreas-Roadmap
rs17358295	chr11	34653770	chr11	34653168	34654360	genic|chr11:34653018-34654510	genic	21.0354	TRIM44	35684299	NA	0.85168	TRUE	1030535	FALSE	0.000202	0.001184	0.001197	0.000204	0.001184	0.001389	0.029209	0.017435	0.025189	0.00851	body_of_pancreas-ENCODE
rs17358295	chr11	34653770	chr11	34653168	34654360	genic|chr11:34653018-34654510	genic	21.0354	APIP	34937958	NA	0.97947	TRUE	284194	FALSE	0.001984	0.003656	0.003673	0.001994	0.001216	0.003209	0.067511	0.02534	0.077255	0.014974	body_of_pancreas-ENCODE
rs17358295	chr11	34653770	chr11	34653168	34654360	genic|chr11:34653018-34654510	genic	21.0354	FJX1	35639734	NA	0.53149	TRUE	985970	FALSE	0.000151	0.001231	0.001244	0.000153	0.001216	0.001369	0.028791	0.01993	0.026176	0.010394	body_of_pancreas-ENCODE
rs17358295	chr11	34653770	chr11	34653168	34654360	genic|chr11:34653018-34654510	genic	21.0354	LDLRAD3	35965530	NA	0.53842	TRUE	1311766	FALSE	0.000184	0.000959	0.000971	0.000186	0.000959	0.001145	0.024084	0.017692	0.020419	0.010087	body_of_pancreas-ENCODE
rs17358295	chr11	34653770	chr11	34653168	34654360	genic|chr11:34653018-34654510	genic	21.0354	ABTB2	34379555	NA	0.71574	TRUE	274209	FALSE	0.000719	0.003772	0.003789	0.000723	0.001216	0.001939	0.040778	0.01995	0.079697	0.019893	body_of_pancreas-ENCODE
rs17358295	chr11	34653770	chr11	34653168	34654360	genic|chr11:34653018-34654510	genic	21.0354	COMMD9	36310999	NA	0.56282	TRUE	1657235	FALSE	0.000299	0.000781	0.000792	0.000303	0.000781	0.001085	0.022818	0.017618	0.016661	0.008538	body_of_pancreas-ENCODE
rs17358295	chr11	34653770	chr11	34653168	34654360	genic|chr11:34653018-34654510	genic	21.0354	C11orf74	36616042	NA	0.61374	TRUE	1962278	FALSE	0.000181	0.000674	0.000684	0.000184	0.000674	0.000858	0.018049	0.017263	0.014384	0.008547	body_of_pancreas-ENCODE
rs17358295	chr11	34653770	chr11	34653168	34654360	genic|chr11:34653018-34654510	genic	21.0354	NAT10	34127110	NA	0.82907	TRUE	526654	FALSE	0.000612	0.002131	0.002147	0.000617	0.001216	0.001833	0.038552	0.019511	0.045169	0.013832	body_of_pancreas-ENCODE
rs17358295	chr11	34653770	chr11	34653168	34654360	genic|chr11:34653018-34654510	genic	21.0354	PDHX	34937676	NA	0.98248	TRUE	283912	FALSE	0.001984	0.003659	0.003676	0.001994	0.001216	0.003209	0.067511	0.025339	0.077322	0.01499	body_of_pancreas-ENCODE
rs17358295	chr11	34653770	chr11	34653168	34654360	genic|chr11:34653018-34654510	genic	21.0354	FBXO3	33796071	NA	0.68124	TRUE	857693	FALSE	0.000207	0.001391	0.001405	0.000209	0.001216	0.001425	0.029965	0.01613	0.029551	0.008953	body_of_pancreas-ENCODE
rs17358295	chr11	34653770	chr11	34653168	34654360	genic|chr11:34653018-34654510	genic	21.0354	FBXO3-AS1	33796244	NA	0.6616	TRUE	857520	FALSE	0.000207	0.001391	0.001405	0.000209	0.001216	0.001425	0.029965	0.01613	0.029556	0.008959	body_of_pancreas-ENCODE
rs17358295	chr11	34653770	chr11	34653168	34654360	genic|chr11:34653018-34654510	genic	21.0354	LOC100507144	35159579	NA	0.42048	TRUE	505815	FALSE	0.00094	0.002207	0.002224	0.000947	0.001216	0.002163	0.045494	0.019495	0.046784	0.00954	body_of_pancreas-ENCODE
rs17358295	chr11	34653770	chr11	34653168	34654360	genic|chr11:34653018-34654510	genic	21.0354	PAMR1	35547579	NA	0.42447	TRUE	893815	FALSE	0.000253	0.001341	0.001355	0.000255	0.001216	0.001471	0.030943	0.021493	0.028509	0.012121	body_of_pancreas-ENCODE
rs17358295	chr11	34653770	chr11	34653168	34654360	genic|chr11:34653018-34654510	genic	21.0354	CD44	35160416	NA	0.68091	TRUE	506652	FALSE	0.000635	0.002204	0.002221	0.00064	0.001216	0.001855	0.039029	0.016231	0.046717	0.009547	body_of_pancreas-ENCODE
rs17358295	chr11	34653770	chr11	34653168	34654360	genic|chr11:34653018-34654510	genic	21.0354	CAT	34460471	NA	0.93784	TRUE	193293	FALSE	0.000902	0.005122	0.005136	0.000904	0.001216	0.00212	0.044599	0.02068	0.108034	0.025345	body_of_pancreas-ENCODE
rs17358295	chr11	34653770	chr11	34653168	34654360	genic|chr11:34653018-34654510	genic	21.0354	EHF	34642587	NA	0.76275	TRUE	11177	FALSE	0.018249	0.062024	0.061312	0.01804	0.001216	0.019256	0.405055	0.129516	1.28972	0.16959	body_of_pancreas-ENCODE
rs17358295	chr11	34653770	chr11	34653306	34654214	genic|chr11:34653156-34654364	genic	16.8372	EHF	34642587	NA	0.84394	TRUE	11173	FALSE	0.018249	0.062043	0.061331	0.01804	0.001216	0.019256	0.324213	0.110963	1.03264	0.159991	pancreas-Roadmap
rs17358295	chr11	34653770	chr11	34653306	34654214	genic|chr11:34653156-34654364	genic	16.8372	ELF5	34535347	NA	0.43038	TRUE	118413	FALSE	0.001954	0.007864	0.007866	0.001955	0.001216	0.00317	0.053382	0.026981	0.132443	0.04405	pancreas-Roadmap
rs17358295	chr11	34653770	chr11	34653306	34654214	genic|chr11:34653156-34654364	genic	16.8372	APIP	34937958	NA	0.98566	TRUE	284198	FALSE	0.001984	0.003656	0.003673	0.001994	0.001216	0.003209	0.054037	0.017036	0.061836	0.009174	pancreas-Roadmap
rs17358295	chr11	34653770	chr11	34653306	34654214	genic|chr11:34653156-34654364	genic	16.8372	PDHX	34937676	NA	0.99165	TRUE	283916	FALSE	0.001984	0.003659	0.003676	0.001994	0.001216	0.003209	0.054037	0.017036	0.061889	0.009168	pancreas-Roadmap
rs17358295	chr11	34653770	chr11	34653306	34654214	genic|chr11:34653156-34654364	genic	16.8372	CAT	34460471	NA	0.95979	TRUE	193289	FALSE	0.000902	0.005122	0.005136	0.000904	0.001216	0.00212	0.035698	0.015009	0.086475	0.01876	pancreas-Roadmap
rs11624002	chr14	100616811	chr14	100616457	100616882	genic|chr14:100616307-100617032	genic	2.47931	DEGS2	100626012	NA	0.4221	TRUE	9342.5	FALSE	0.017317	0.072557	0.07166	0.017103	0.001216	0.018319	0.045418	0.018028	0.177668	0.041787	pancreas-Roadmap
