# Supplementary material for: Polymorphisms in transcription factor binding sites and enhancer regions and pancreatic ductal adenocarcinoma risk
Source: Hum Genomics. 2024 Feb 2;18:12. doi: 10.1186/s40246-024-00576-x (PMC10837899; doi:10.1186/s40246-024-00576-x)
Supplement: Supplementary file 3 — Additional file 3. Data S3 Detailed information of selected variants from discovery phase. [file 40246_2024_576_MOESM3_ESM.xlsx]

## Sheet: Supplementary_data_3
Supplementary data 3: Detailed information of selected variants from discovery phase
TFBS variants	Chr	Region	P_meta	OR_meta	95%-CI_meta	P_Asian	OR_Asian	95%-CI_Asian	P_PS123C4	OR_PS123C4	95%-CI_PS123C4	Pos_hg38	SNP.pos..reference..HG37	SNP.pos..alternate..HG37	ref.allele	alt.allele	EAS_freg	EUR_freq	ref.PWM.match.start.position.HG37		ref.PWM.match.seq	ref.PWM.match.score	alt.PWM.match.start.position.HG37	alt.PWM.match.end.position.HG37	alt.PWM.match.seq	Strand	score.difference.alt.ref	ABS(score)	Score_percentile	Flag	TFname	TF_ID	LogFC between PDAC and controls (*p<0.05)	TF_Function	GENCODE.genes	Genes ID	LogFC between PDAC and controls (*p<0.05)	func.annot	proxy	LD	Pos bin (<500kbp)
rs10025845	4	4p14	3.76815e-05	1.0877	[1.0451; 1.1321]	0.03427	1.09341	[1.007; 1.188]	0.0003759	1.086	[1.038; 1.137]	38429756	38431377	38417203	A	G	0.374	0.59	.		.	.	38417193	38417204	CAATATGGCCGC	+	94	94	0.477	0	YY1	ENSG00000100811	0.0232284	The protein is involved in repressing and activating a diverse number of promoters. YY1 may direct histone deacetylases and histone acetyltransferases to a promoter in order to activate or repress the promoter, thus implicating histone modification in the function of YY1.	RP11-83C7.2	NONHSAG037761.2	-	NA	rs1487621, rs10032206, rs6858394	0.71	32
rs11241697	5	5q23.2	4.17751e-06	0.9116	[0.8763; 0.9482]	0.004684	0.895745	[0.896; 0.967]	0.0002464	0.9174	[0.8761; 0.9607]	123427510	122763204	122722635	T	C	0.4772	0.46	.		.	.	122722633	122722642	ATGGGCTGAT	-	53	53	0.563	0	SREBF2	ENSG00000198911	0.145742	This gene controls cholesterol homeostasis by regulating transcription of sterol-regulated genes. Key transcription factor that regulates expression of genes involved in cholesterol biosynthesis.	3.9kb 5' of CEP120	ENSG00000168944	0.002208	NA	rs6595449, rs6884601, rs7707090	0.7	46
rs11032793	11	11p13	7.89893e-06	1.1812	[1.0980; 1.2708]	0.03768	1.37369	[1.018; 1.853]	4.271e-05	1.17	[1.085; 1.262]	34631476	34653023	34639134	T	C	0.0298	0.1	34653017		ATCATGTGACA	1457	.	.	.	+	-53	53	0.374	0	USF2	ENSG00000105698	-0,1580484*	The protein can activate transcription through pyrimidine-rich initiator (Inr) elements and E-box motifs and is involved in regulating multiple cellular processes.	EHF	ENSG00000135373	0,7453884*	intronic			84
rs2232079	20	20p12.3	6.47235e-05	0.8694	[0.8117; 0.9312]	0.03938	0.830938	[0.697; 0.991]	0.0005306	0.8765	[0.8136; 0.9444]	6084084	6064731	6062779	C	T	0.0704	0.11	6064727		CGGTTCATCCAGGCGTGGC	1462	6062775	6062793	CGGTTCATCCAGGCATGGC	-	-77	77	0.282	1	PAX5	ENSG00000196092	-0.114388	This gene encodes the B-cell lineage specific activator protein that is expressed at early, but not late stages of B-cell differentiation.	FERMT1	ENSG00000101311	1,501075*	synonymous	rs6117070	0.66	130
Enhancer variants	Chr	Pos_hg37	Pos_hg38	Region	EA	NEA	EAS_AF	EUR_AF	pval_meta	BETA_meta	SE_meta	OR_meta	95%CI_meta	pval_PS123C4	BETA__PS123C4	SE__PS123C4	OR_PS123C4	L95_PS123C4	U95_PS123C4	pval_Asian	BETA_Asian	SE_Asian	OR_Asian	L95_Asian	U95_Asian	Overlapped Gene	Type	Annotation	Nearest Upstream Gene	Type of Nearest Upstream Gene	Distance to Nearest Upstream Gene	Nearest Downstream Gene	Type of Nearest Downstream Gene	Distance to Nearest Downstream Gene	Pancreas_eQTL ->	gene_id	gene_name	gene_chr	gene_start	gene_end	strand	num_var	beta_shape1	beta_shape2	true_df	pval_true_df	variant_id	tss_distance	chr
rs2472632	11	27395875	27374328	11p14.1	A	C	0.4504	0.3688	4.37456e-06	0.0923807	0.0201145	1.0968	[1.0544; 1.1409]	4.352e-06	0.107957	0.0235	1.114	1.064	1.167	0.2005	0.0497	0.0389	1.05096	0.973805	1.13422	LGR4	protein_coding	intronic,5upstream	-	-	-	-	-	-		ENSG00000148943.11	LIN7C	chr11	27494576	27506773	-	5994	1.05454	568.106	221.033	0.000222936	chr11_27374328_C_A_b38	-132445	chr11
rs17358295	11	34653771	34632224	11p13	G	T	0.0327	0.1074	0.0266867	0.234451	0.105796	1.2642	[1.0275; 1.5555]	1.643e-05	0.158712	0.03676	1.172	1.09	1.259	0.004598	0.3904	0.1377	1.47757	1.12807	1.93536	EHF	protein_coding	intronic,5upstream,non-coding intronic	-	-	-	-	-	-
rs11624002	14	100616812	100150475	14q32.2	T	C	0.1855	0.169	4.90535e-05	0.109139	0.026881	1.1153	[1.0581; 1.1757]	8.197e-05	0.122218	0.03113	1.13	1.064	1.202	0.1841	0.0708	0.0533	1.07337	0.966892	1.19157	DEGS2	protein_coding	intronic,non-coding intronic	-	-	-	-	-	-
[truncated: 49 more columns]
